# Supplementary material for: Parallel Potentiometric and Capacitive Response in a Water-Gate Thin Film Transistor Biosensor at High Ionic Strength
Source: Sensors (Basel). 2021 Aug 20;21(16):5618. doi: 10.3390/s21165618 (PMC8402598; doi:10.3390/s21165618)
Supplement: Supplementary file 1 [file sensors-21-05618-s001.zip]

Archive with 1 entries (1 files):
- sensors-1318298-supplementary.pdf
